# Supplementary material for: New perspective for the upscaling of plant functional response to flooding stress in salt marshes using remote sensing
Source: Sci Rep. 2024 Mar 5;14:5472. doi: 10.1038/s41598-024-56165-4 (PMC10914724; doi:10.1038/s41598-024-56165-4)
Supplement: Supplementary file 2 — Supplementary Table S4. [file 41598_2024_56165_MOESM2_ESM.xlsx]

## Sheet: forR
ID	cod_salt_marsh	rep	flooding_cm	flooding_time	flooding_max	Quota	Quota IGM	Sale	sand	silt	clay_tot	clay_4u	clay_2u	altezza_mean	altezza_sd	total_FW	total_DW	total_DMC	shoot_FW	shoot_DW	shoot_DMC	shoot_length	shoot_FW_sd	shoot_DW_sd	shoot_DMC_sd	shoot_length_sd	Art_mac	Gal_tri	Hal_por	Jun_mar	Lim_cri	Lim_nar	Puc_fes	Sal_fru	Sal_per	Sua_mar	Spo_mar	Cover_tot	Chl_A	Chl_B	Chl_tot	Carot	Pheop	Chl_A_SD	Chl_B_SD	Chl_tot_SD	Carot_SD	Pheop_SD	Flav
B01_01BASSO	B01	01BASSO	1.9906	98.6395	27.709	44.495	0.478	6.21	26.0652	61.0272	19.7415	12.9076	6.83392	23.5	4	365	124	339.726	0.133	0.0174	134.107	3.3096	0.032619	0.00408228	27.3846	0.419462	0	0	0	0	0	0.25	0.1	0.8	0.005	0	0.1	1.255	303.466	93.9089	397.375	101.246	16.2822	48.8536	50.5198	95.9966	13.8987	10.5279	15.2643
B01_02MEDIO	B01	02MEDIO	1.91097	93.1973	24.304	44.51	0.491	6.71	22.959	64.8341	18.1423	12.2069	5.93541	27.6	2.30217	330	111.6	338.182	0.222	0.03248	147.445	4.7476	0.108809	0.0157628	14.5602	1.18241	0	0	0	0	0	0.08	0.15	0.95	0	0	0	1.18	380.346	282.22	662.566	51.3365	42.8084	95.2106	156.882	250.202	26.7874	17.1017	25.0527
B01_03ALTO	B01	03ALTO	1.00097	80.2721	8.10248	44.61	0.592	7.22	44.177	50.6303	7.62865	5.19274	2.43591	41	3.24037	610	137	224.59	0.409	0.0512	129.569		0.186582	0.0201666	22.2901	2.30098	0.65	0.1	0.1	0	0	0.07	0.03	0.4	0	0.05	0.005	1.405	425.186	230.909	656.095	85.9693	35.3122	70.5839	3.03192	67.552	12.7968	11.2242	13.2937
B02_01BASSO	B02	01BASSO	1.83964	91.8367	29.4259	44.535	0.518	6.24	33.2984	57.8811	12.9732	8.82049	4.15268	22	2.91548	390	83.7	214.615	0.171	0.02404	143.29	3.887	0.0497845	0.00605004	19.3393	0.734458	0	0	0.15	0.005	0	0.2	0.005	0.8	0	0.15	0	1.31	253.075	129.46	382.535	64.0219	31.6168	52.9387	24.5474	75.8156	15.9219	3.38221	40.8301
B02_02MEDIO	B02	02MEDIO	0.621346	53.0612	18.1728	44.59	0.574		26.0913	59.034	23.1727	14.8747	8.29802	25.6	3.78153	295	100.3	340	0.1488	0.02548	174.931	3.4556	0.0655416	0.0099049	39.2749	1.25909	0.1	0	0	0	0	0.25	0	0.8	0	0	0.05	1.2	318.648	127.344	445.992	84.8037	25.1708	80.2624	45.166	118.089	17.1117	6.96156	29.4776
B02_03ALTO	B02	03ALTO	0.214858	10.8844	8.03072	44.735	0.719	5.19	20.2693	60.4907	30.2655	19.24	11.0255	38.6	10.4307	655	264	403.053	0.257	0.04188	170.064	6.7564	0.0721388	0.00525376	33.8136	0.62286	0	0	0	0	0	0.5	0	0.5	0	0	0	1	270.512	123.983	394.495	73.1126	28.0821	58.6465	44.0171	102.664	1.78721	3.99502	14.0444
B03_01BASSO	B03	01BASSO	2.5388	57.1429	33.17	44.5	0.471	5.85	16.089	67.7136	24.4365	16.1974	8.2391	17.4	2.79285	375	100	266.667	0.1464	0.01828	125.315	3.218	0.0415969	0.00615443	23.8424	0.595189	0	0	0	0	0	0.005	0.005	0.9	0	0	0.07	0.98	297.071	110.328	407.399	93.3408	21.3207	24.5647	43.4706	68.0322	12.4968	10.5947	21.8405
B03_02MEDIO	B03	02MEDIO	2.07064	100	30.0112	44.51	0.48	5.4	17.1187	65.9126	25.7341	16.9687	8.76547	24.8	4.32435	600	203	338.333	0.2556	0.03672	143.378	3.715	0.0520029	0.00967817	18.3715	1.19212	0	0	0	0	0	0.03	0.05	0.97	0	0	0.1	1.15	269.553	98.7005	368.253	84.9309	21.4645	31.677	14.7134	43.1155	7.67852	4.15219	21.7152
B03_03ALTO	B03	03ALTO	1.0327	77.551	19.7654	44.62	0.591	6.67	20.2226	62.0085	27.3418	17.7689	9.57292	27.6	6.34823	615	239.5	389.431	0.2398	0.03522	142.051	5.4768	0.0928693	0.0182152	30.7683	1.66575	0	0	0.1	0	0.03	0.05	0	0.8	0	0	0	0.98	324.636	139.261	463.897	85.5971	24.9637	20.4237	30.6497	50.7262	3.6908	6.91604	13.8969
B04_01BASSO	B04	01BASSO	3.30713	58.5034	32.0057	44.5333	0.470333	5.95	25.2108	61.9367	19.5415	12.8525	6.68902	17.8	2.16795	250	64.2	256.8	0.1616	0.02278	140.57	3.5416	0.0668939	0.0106694	16.3968	0.959904	0	0	0	0	0	0.3	0	0.85	0	0	0.005	1.155	265.512	88.0595	353.572	91.0851	19.7049	9.74615	29.96	37.4689	11.37	8.87552	15.7906
B04_02MEDIO	B04	02MEDIO	1.91729	35.3741	26.5199	44.56	0.497	6.03	24.1267	60.0766	24.31	15.7966	8.51337	30.2	7.15542	305	103.7	340	0.2122	0.02574	122.513	4.2476	0.0870586	0.0100019	19.6715	0.816239	0	0	0	0	0	0.005	0	1	0	0	0.3	1.305	317.507	105.124	422.63	110.911	20.135	39.7064	21.9126	58.1874	12.6519	4.37226	28.7898
B04_03ALTO	B04	03ALTO	1.4654	46.9388	20.9244	44.585	0.523	6.58	22.501	61.3206	24.8453	16.1784	8.66695	32.8	4.65833	400	109	272.5	0.1842	0.0258	139.009	4.0784	0.0670873	0.0100606	21.1917	1.09179	0	0	0	0	0.005	0.03	0	0.95	0	0	0	0.985	325.19	116.075	441.264	96.3623	20.3892	16.6439	4.63864	18.0721	8.54614	2.91334	24.4662
B05_01BASSO	B05	01BASSO	3.09668	45.5782	30.975	44.415	0.373	7.02	22.124	66.3703	17.4871	11.5057	5.98143	21.2	3.70135	210	90.2	429.524	0.1414	0.01714	123.981	3.1716	0.0207798	0.00178969	27.7999	0.368874	0	0	0	0	0	0.005	0	0.8	0.05	0	0.1	0.955	334.106	144.271	478.377	91.3584	26.7979	61.2542	68.9102	129.483	7.597	11.8479	18.9358
B05_02MEDIO	B05	02MEDIO	2.41423	27.8912	29.3078	44.51	0.468	5.69	23.3044	65.2214	17.3591	11.4743	5.88483	30.6	9.65919	225	71.1	316	0.1262	0.01804	141.722	3.1682	0.0187936	0.00447694	17.3184	0.696294	0	0	0	0	0	0.2	0.005	0.6	0.02	0	0	0.825	266.382	96.8698	363.251	83.4804	21.4084	28.3825	18.2617	41.949	14.846	6.49289	28.7939
B05_03ALTO	B05	03ALTO	1.80766	51.0204	24.7098	44.56	0.518	5.83	16.5083	67.1615	24.56	16.3302	8.22978	31	1.58114	375	142.5	380	0.1914	0.02892	157.431	4.1544	0.0858621	0.0101485	20.4875	1.0903	0	0	0	0	0	0.01	0	1	0	0	0	1.01	281.714	124.22	405.934	82.6376	27.9625	39.1318	24.1291	17.1308	22.2132	12.3348	19.4514
B06_01BASSO	B06	01BASSO	4.14031	82.3129	31.5105	44.495	0.467	5.78	21.874	66.9925	16.6292	11.1335	5.49573	19.4	1.34164	325	95.2	292.923	0.1224	0.01892	156.689	4.4928	0.0385331	0.00548972	11.3051	3.04466	0	0	0	0	0	0	0.005	0.95	0	0	0	0.955	375.485	316.823	692.308	70.71	63.8434	84.0549	124.805	208.69	32.8526	8.92739	19.5032
B06_02MEDIO	B06	02MEDIO	2.38056	44.898	22.5545	44.535	0.507	6.22	19.9984	66.5149	20.4333	13.4866	6.94664	27.8	5.54076	245	76.2	311.02	0.1826	0.0286	154.991	4.0122	0.0510274	0.0101742	21.6216	1.07219	0	0	0	0	0	0.15	0.03	0.95	0	0	0	1.13	337.46	303.895	641.355	69.373	68.1831	72.7054	83.914	156.61	6.84113	3.68197	30.3195
B06_03ALTO	B06	03ALTO	0.957322	42.1769	15.3932	44.66	0.632	6.81	24.8591	61.0895	21.3902	14.0514	7.33876	42	7.90569	600	240.4	400.667	0.2272	0.0378	160.97	4.6892	0.118652	0.0225127	15.8647	1.7498	0	0	0	0	0	0.2	0.03	0.75	0	0.005	0.03	1.015	289.025	178.931	467.956	88.702	45.4975	30.3073	138.502	160.5	49.9291	38.3097	38.8856
B07_01BASSO	B07	01BASSO	0.768932	29.932	14.4818	44.385	0.475	6.97	37.0302	56.1085	9.93322	6.8613	3.07192	23.4	2.19089	700	202.5	289.286	0.2192	0.02964	138.438	4.2	0.0909131	0.00975156	10.255	0.857127	0	0.005	0	0	0	0.03	0	0.6	0.15	0	0.005	0.79	496.983	380.646	877.629	81.9789	58.6019	69.7758	55.111	124.887	1.6815	1.47658	27.1026
B07_02MEDIO	B07	02MEDIO	0.291332	23.1293	8.02939	44.37	0.459	6.02	21.3542	66.7929	17.1863	11.8529	5.33337	22.4	1.81659	365	112.1	307.123	0.1604	0.0196	122.266	4.377	0.0318951	0.00567979	27.4375	0.778225	0	0.05	0	0	0	0.25	0.005	0.85	0.005	0	0.02	1.18	385.702	211.646	597.349	99.4952	37.7537	71.21	109.226	176.282	24.2717	17.2401	21.5059
B07_03ALTO	B07	03ALTO	2.60962	63.9456	26.6184	44.5225	0.6135	5.48	24.2069	64.8038	15.8721	10.9893	4.88286	25.8	2.16795	330	122.5	371.212	0.183	0.02426	132.929	4.1644	0.0220567	0.00297624	11.4172	0.796132	0	0	0	0	0	0.3	0.005	0.7	0.03	0	0	1.035	422.145	259.339	681.483	104.898	43.9139	98.3219	110.233	200.273	16.367	10.5742	14.1915
B08_01BASSO	B08	01BASSO	1.66794	57.1429	22.0657	44.35	0.46	5.97	22.3675	67.657	14.5188	9.97541	4.5434	21.2	1.64317	325	99.4	305.846	0.163	0.02024	127.02	3.0874	0.0655858	0.00712201	16.9802	0.762521	0	0	0	0	0	0.1	0.3	0.6	0.15	0	0.02	1.17	265.66	102.968	368.629	97.9522	25.7979	24.6239	23.6146	46.0333	10.7857	6.98809	30.4607
B08_02MEDIO	B08	02MEDIO	0.63733	45.5782	14.887	44.385	0.495	4.93	15.0901	69.8192	22.2546	15.0907	7.16392	19	3	325	90	276.923	0.1742	0.01846	113.848	4.7068	0.0585338	0.00296361	37.667	0.687722	0.02	0	0	0	0	0.07	0.05	0.9	0	0	0.005	1.045	225.347	61.0405	286.387	97.709	17.4881	22.3816	9.93294	24.8815	9.65359	4.65238	33.6081
B08_03ALTO	B08	03ALTO	0.446157	59.1837	11.1588	44.435	0.544	5.1	22.4622	63.5983	20.553	13.9395	6.61348	22.6	3.36155	590	186.6	316.271	0.1818	0.02318	129.064	3.7108	0.0466444	0.00577685	18.2469	0.950067	0	0	0	0.05	0	0.005	0.01	0.95	0	0	0.005	1.02	316.347	99.0258	415.372	113.597	20.247	19.4322	15.0461	4.3861	9.73014	5.72189	7.96386
B09_01BASSO	B09	01BASSO	0.685752	50.3401	12.2984	44.43	0.542	6.54	39.8238	56.1996	5.8443	3.97665	1.86764	14.8	2.16795	400	123.5	308.75	0.1186	0.01914	161.689	2.6362	0.0403088	0.00660174	15.8386	0.875032	0	0	0	0	0	0.2	0.2	0.8	0.05	0	0.07	1.32	278.653	170.452	449.105	86.2327	39.4091	33.5653	31.7967	65.3619	1.1575	3.28237	35.4939
B09_02MEDIO	B09	02MEDIO	1.00124	46.2585	17.586	44.36	0.472	4.98	23.7079	66.0659	14.8326	10.2262	4.60641	22	3.08221	325	131	403.077	0.1894	0.02082	110.109	4.0016	0.0448419	0.00531761	10.3015	0.465283	0	0	0	0	0	0.1	0	0.95	0	0	0.005	1.055	260.022	93.3094	353.331	102.21	20.6737	30.2812	58.8319	88.37	19.0084	10.2928	30.4461
B09_03ALTO	B09	03ALTO	0.00172914	0.680272	0.254183	44.645	0.757	5.43	23.8005	56.0262	30.9147	20.1732	10.7415	26.6	3.1305	525	115.8	220.571	0.2726	0.03556	127.847	5.5362	0.129918	0.0202053	11.2685	1.84928	0.05	0	0	0.1	0.005	0.4	0	0.65	0	0	0	1.205	329.373	201.042	530.416	84.1216	44.4996	14.8841	48.3039	62.2307	32.3057	8.49484	23.0148
[truncated: 17 more columns]

## Sheet: Metadata
ID	unique ID
cod_salt_marsh	code for salt marsh
rep	replicate
flooding_cm	avg cm of flooding
flooding_time	avg time flooding
flooding_max	max cm of flooding
Quota	elevation in cm lidar
Quota IGM	elevation in m istituto geografico militare
Sale	soil salt concentration
sand	soil sand content
silt	soil silt content
clay_tot	soil clay content
clay_4u	soil clay 4 µm content
clay_2u	soil clay 2 µm content
altezza_mean	mean height of 10 plants
altezza_sd	std. dev of height of 10 plants
total_FW	fresh weight of plant biomass in plot 40 * 40 cm
total_DW	dry weight of plant biomass in plot 40 * 40 cm
total_DMC	dry matter content weight of plant biomass in plot 40 * 40 cm
shoot_FW	fresh weight of annual shoot (mean of 5)
shoot_DW	dry weight of annual shoot (mean of 5)
shoot_DMC	dry matter content weight of annual shoot (mean of 5)
shoot_length	length of annual shoot (mean of 5)
shoot_FW_sd	std. Dev fresh weight of annual shoot (mean of 5)
shoot_DW_sd	std. Dev. dry weight of annual shoot (mean of 5)
shoot_DMC_sd	std. dev. dry matter content weight of annual shoot (mean of 5)
shoot_length_sd	std.dev. length of annual shoot (mean of 5)
Art_mac	cover of Arthrocaulon macrostachyum (Moric.) Piirainen & G.Kadereit
Gal_tri	cover of Galatella tripolium (L.) Galasso, Bartolucci & Ardenghi
Hal_por	cover of Halimione portulacoides (L.) Aellen
Jun_mar	cover of Juncus maritimus Lam.
Lim_cri	cover of Limbarda crithmoides (L.) Dumort.
Lim_nar	cover of Limonium narbonense Mill.
Puc_fes	cover of Puccinellia festuciformis (Host) Parl.
Sal_fru	cover of Salicornia fruticosa (L.) L.
Sal_per	cover of Salicornia perennans Willd.
Sua_mar	cover of Sporobolus maritimus (Curtis) P.M. Peterson & Saarela
Spo_mar	cover of Suaeda maritima (L.) Dumort.
Cover_tot	total plant cover
Chl_A	chlorophyll A content (mean of 5)
Chl_B	chlorophyll B content (mean of 5)
Chl_tot	chlorophyll tot content (mean of 5)
Carot	carotenoid content (mean of 5)
Pheop	pheophytin content (mean of 5)
Chl_A_SD	std.dev. chlorophyll A content (mean of 5)
Chl_B_SD	std.dev. chlorophyll B content (mean of 5)
Chl_tot_SD	std.dev. chlorophyll tot content (mean of 5)
Carot_SD	std.dev.carotenoid content (mean of 5)
Pheop_SD	std.dev. pheophytin content (mean of 5)
Flav	flavonoid content (mean of 5)
Flav_SD	std.dev flavonoid content (mean of 5)
Betacy	betacyanin content (mean of 5)
Betacy_SD	std.dev betacyanin content (mean of 5)
NDVI_100	multispectral index
GNDVI_100	multispectral index
LCI_100	multispectral index
NDRE_100	multispectral index
OSAVI_100	multispectral index
TVI_100	multispectral index
NDGI_100	multispectral index
NLI_100	multispectral index
GRVI_100	multispectral index
MSR_100	multispectral index
NDRER_100	multispectral index
RGRI_100	multispectral index
ARI_100	multispectral index
CRI_100	multispectral index

## Sheet: Vegetational_survey
	B01_LOVO			B02_BARBANA			B03_VERZELAI			B04_PRIMERO			B05_ARTALINA			B06_SINUTA			B07_MANDRAGOLE			B08_GRAN CHIUSA			B09_NASSACON
specie	BASSO	MEDIO	ALTO	BASSO	MEDIO	ALTO	BASSO	MEDIO	ALTO	BASSO	MEDIO	ALTO	BASSO	MEDIO	ALTO	BASSO	MEDIO	ALTO	BASSO	MEDIO	ALTO (errore)	BASSO	MEDIO	ALTO	BASSO	MEDIO	ALTO
Arthrocaulon macrostachyum (Moric.) Piirainen & G.Kadereit																							0.02				0.05
Galatella tripolium (L.) Galasso, Bartolucci & Ardenghi																			x	0.05
Juncus maritimus Lam.																								0.05			0.1
Limbarda crithmoides (L.) Dumort.												x															x
Limonium narbonense Mill.										0.3	x	0.03	x	0.2	0.01				0.03	0.25	0.3	0.1	0.07	x	0.2	0.1	0.4
Puccinellia festuciformis (Host) Parl.														x						x	x	0.3	0.05	0.01	0.2
Salicornia fruticosa (L.) L.										0.85	1	0.95	0.8	0.6	1				0.6	0.85	0.7	0.6	0.9	0.95	0.8	0.95	0.65
Salicornia perennans Willd.													0.05	0.02					0.15	x	0.03	0.15			0.05
Sporobolus maritimus (Curtis) P.M. Peterson & Saarela										x	0.3		0.1						x	0.02		0.02	x	x	0.07	x
